# Supplementary material for: Self-Penetrating Oligonucleotide Derivatives: Features of Self-Assembly and Interactions with Serum and Intracellular Proteins
Source: Pharmaceutics. 2023 Dec 14;15(12):2779. doi: 10.3390/pharmaceutics15122779 (PMC10747088; doi:10.3390/pharmaceutics15122779)
Supplement: Supplementary file 1 [file pharmaceutics-15-02779-s001.zip]

Archive with 1 entries (1 files):
- pharmaceutics-2752230-supplementary.pdf
